# Supplementary material for: Experimental evolution for the recovery of growth loss due to genome reduction
Source: eLife. 2024 May 1;13:RP93520. doi: 10.7554/eLife.93520 (PMC11062635; doi:10.7554/eLife.93520)
Supplement: Supplementary file 3. — The total 65 mutations fixed in the Evos are summarized. The type of mutation, the position in the reduced genome, distance to the nearest genomic scar, changes in DNA and amino acid, gene function, essentiality (e, essential; n, nonessential), gene category, etc., are indicated. Note that the entire population held the mutations, i.e., 100% frequency in DNA sequencing. [file elife-93520-supp3.xlsx]

## Sheet: Mutation list
Evos	position	N28_position	Deletion_distance	mutation	type	essentiality	annotation	gene	gene category	description
A1	428516	273026	24477	C→A	SNP	e	A549E (GCA→GAA)	secD →	Transporter	SecYEG protein translocase auxillary subunit
	2536638	1936531	55017	C→A	SNP	e	A14A (GCG→GCT)	zipA ←	Cell process	cell division protein involved in Z ring assembly
	3261134	2535120	89053	Δ1,199 bp	Large Indel			insH–[tdcD]	Phage/IS in common	insH
A2	3686216	2896902	11089	C→T	SNP		intergenic (‑95/+45)	ilvG ← / ← ilvL		ECK3760:JW3740+JW3741:b4488; large subunit of acetolactate synthase II/ilv operon leader peptide
	4200200	3342903	13292	G→A	SNP	e	A272T (GCA→ACA)	rpoA →	Enzyme	RNA polymerase, alpha subunit
B2	694872	451544	5162	G→A	SNP	n	T169I (ACC→ATC)	miaB ←	Enzyme	isopentenyl‑adenosine A37 tRNA methylthiolase
	1858549	1461855	105115	G→T	SNP	n	P32T (CCT→ACT)	ydjH ←	Enzyme, predicted	predicted kinase
	1873878	1477184	89786	Δ1 bp	Indel	n	coding (124/1491 nt)	yeaJ →	Regulator, predicted	predicted diguanylate cyclase
	2548766	1948659	67145	G→A	SNP	n	S70L (TCA→TTA)	cysP ←	Transporter	thiosulfate transporter subunit
	2552910	1952803	71289	G→A	SNP	n	L264L (CTG→CTA)	murP →	Transporter, predicted	fused predicted enzyme IIBC components of PTS
	3213489	2487475	41408	G→A	SNP	e	R596H (CGC→CAC)	rpoD →	Factor	RNA polymerase, sigma 70 (sigma D) factor
	3261134	2535120	89053	Δ1,199 bp	Large Indel			insH–[tdcD]	Phage/IS in common	insH
	3523340	2767316	12816	C→T	SNP	n	A17T (GCC→ACC)	yiiT ←	Factor	stress‑induced protein
	3675182	2885868	22123	G→A	SNP		Q275* (CAG→TAG)	rep ←	Enzyme	DNA helicase and single‑stranded DNA‑dependent ATPase
	3872008	3049397	86751	T→C	SNP	n	Q77Q (CAA→CAG)	yibG ←	Unknown function	conserved hypothetical protein
	3883611	3061000	98354	G→A	SNP	n	D342N (GAC→AAC)	yiaY →	Enzyme, predicted	predicted Fe‑containing alcohol dehydrogenase
	4199421	3342124	12513	G→T	SNP	e	R12L (CGC→CTC)	rpoA →	Enzyme	RNA polymerase, alpha subunit
	4399752	3526080	15016	G→A	SNP	n	G336E (GGG→GAG)	yjeF →	Enzyme, predicted	predicted carbohydrate kinase
C2	1153286	801349	45158	A→G	SNP	e	D32G (GAC→GGC)	acpP →	Carrier	acyl carrier protein
	1156592	804655	41852	C→T	SNP	n	P302S (CCG→TCG)	yceG →	Enzyme, predicted	predicted aminodeoxychorismate lyase
	1354640	975663	129156	C→T	SNP	n	G235S (GGT→AGT)	sapD ←	Transporter, predicted	predicted antimicrobial peptide transporter subunit
	1797086	1400392	147725	G→A	SNP	n	P61S (CCG→TCG)	ihfA ←	Regulator	integration host factor (IHF), DNA‑binding protein, alpha subunit
	2514961	1914854	33340	C→T	SNP		intergenic (‑89/‑115)	glk ← / → yfeO		glucokinase/predicted ion channel protein
	2547426	1947319	65805	C→A	SNP	n	G178V (GGT→GTT)	cysU ←	Transporter	sulfate/thiosulfate transporter subunit
	3235505	2509491	63424	G→A	SNP	n	D104N (GAT→AAT)	ygjQ →	Carrier, predicted	predicted thioredoxin‑like
	3261134	2535120	89053	Δ1,199 bp	Large Indel			insH–[tdcD]	Phage/IS in common	insH
	3341651	2615637	19430	G→A	SNP	n	A177A (GCG→GCA)	kdsD →	Enzyme	D‑arabinose 5‑phosphate isomerase
	4264155	3390483	8285	T→A	SNP	n	M82K (ATG→AAG)	yjbL →	Unknown function	hypothetical protein
	4632505	3650122	27631	C→T	SNP	n	Q171* (CAG→TAG)	nadR →	Regulator	bifunctional DNA‑binding transcriptional repressor and NMN adenylyltransferase
D2	1143897	791960	46586	Δ3 bp	Indel		coding (2046‑2048/3186 nt)	rne ←	Enzyme	fused ribonucleaseE endoribonuclease and scaffold for formation of degradosome
	2545717	1945610	64096	G→A	SNP	n	L182F (CTC→TTC)	cysA ←	Transporter	sulfate/thiosulfate transporter subunit
	2724833	2124726	29982	G→T	SNP	n	noncoding (12/120 nt)	rrfG ←	RNA	5S ribosomal RNA
	2810848	2171222	10820	G→A	SNP	n	A256T (GCC→ACC)	emrA →	Transporter	multidrug efflux system
	3218194	2492180	46113	C→T	SNP	n	A24A (GCC→GCT)	ygjG →	Enzyme	putrescine:2‑oxoglutaric acid aminotransferase, PLP‑dependent
	3261134	2535120	89053	Δ1,199 bp	Large Indel			insH–[tdcD]	Phage/IS in common	insH
	3815971	2993360	30714	G→A	SNP	e	A682V (GCG→GTG)	spoT ←	Enzyme	bifunctional (p)ppGpp synthetase II and guanosine‑3',5'‑bis pyrophosphate 3'‑pyrophosphohydrolase
E2	1355998	977021	130514	C→A	SNP	n	G79W (GGG→TGG)	sapC ←	Transporter, predicted	predicted antimicrobial peptide transporter subunit
	2803376	2163750	3348	T→C	SNP		intergenic (+259/‑95)	nrdF → / → proV		ribonucleoside‑diphosphate reductase 2, beta subunit, ferritin‑like/glycine betaine transporter subunit
	3261134	2535120	89053	Δ1,199 bp	Large Indel			insH–[tdcD]	Phage/IS in common	insH
F2	448230	292740	44191	G→A	SNP	n	P546S (CCG→TCG)	cyoB ←	Carrier	cytochrome o ubiquinol oxidase subunit I
	1153148	801211	45296	C→T	SNP		intergenic (+167/‑44)	fabG → / → acpP		3‑oxoacyl‑[acyl‑carrier‑protein] reductase/acyl carrier protein
	1333609	954632	108125	C→T	SNP	e	P283L (CCT→CTT)	topA →	Enzyme	DNA topoisomerase I, omega subunit
	1496150	1117173	133904	G→A	SNP	n	R212R (CGC→CGT)	ydcI ←	Regulator, predicted	predicted DNA‑binding transcriptional regulator
	1535250	1156273	94804	C→T	SNP	n	V106I (GTT→ATT)	yddH ←	Unknown function	conserved hypothetical protein
	1758790	1362096	109429	G→A	SNP	n	G460D (GGC→GAC)	pykF →	Enzyme	pyruvate kinase I
	3261134	2535120	89053	Δ1,199 bp	Large Indel			insH–[tdcD]	Phage/IS in common	insH
	3323828	2597814	37253	G→A	SNP	e	A33V (GCG→GTG)	glmM ←	Enzyme	phosphoglucosamine mutase
G2	475512	320022	42855	T→C	SNP	n	E28E (GAA→GAG)	ybaZ ←	Enzyme, predicted	predicted methyltransferase
	631234	402176	22780	Δ1 bp	Indel		intergenic (+12/‑171)	cstA → / → ybdD		carbon starvation protein/conserved hypothetical protein
	931192	627339	21476	Δ8 bp	Indel	n	coding (186‑193/1767 nt)	cydD ←	Transporter	fused cysteine transporter subunits and membrane component and ATP‑binding component of ABC superfamily
	1396191	1017214	170707	G→A	SNP	n	W417* (TGG→TGA)	mppA →	Transporter	murein tripeptide (L‑ala‑gamma‑D‑glutamyl‑meso‑DAP) transporter subunit
	1461713	1082736	168341	G→T	SNP	n	E316* (GAA→TAA)	paaH →	Enzyme	3‑hydroxybutyryl‑CoA dehydrogenase
	1472202	1093225	157852	G→A	SNP	n	pseudogene (5097/8622 nt)	ydbA →	Pseudogenes in common	ECK1398:JW5802+JW1402:b4492; predicted outer membrane protein
	2803385	2163759	3357	A→G	SNP		intergenic (+268/‑86)	nrdF → / → proV		ribonucleoside‑diphosphate reductase 2, beta subunit, ferritin‑like/glycine betaine transporter subunit
	2951577	2306706	32921	C→T	SNP	n	S1028N (AGT→AAT)	recB ←	Enzyme	exonuclease V (RecBCD complex), beta subunit
	3261134	2535120	89053	Δ1,199 bp	Large Indel			insH–[tdcD]	Phage/IS in common	insH
	3451430	2705886	30210	Δ1 bp	Indel	e	coding (4007/4029 nt)	rpoB ←	Enzyme	RNA polymerase, beta subunit
	3750591	2949056	12318	Δ1,199 bp	Large Indel			insH	Phage/IS in common	insH
	3928939	3106328	74066	A→G	SNP	n	M178V (ATG→GTG)	yhjX →	Transporter, predicted	predicted transporter
H2	448686	293196	44647	C→A	SNP	n	G394C (GGC→TGC)	cyoB ←	Carrier	cytochrome o ubiquinol oxidase subunit I
	1865213	1468519	98451	G→A	SNP	e	L243L (CTG→CTA)	gapA →	Enzyme	glyceraldehyde‑3‑phosphate dehydrogenase A
	2546801	1946694	65180	G→A	SNP	n	P109S (CCG→TCG)	cysW ←	Transporter	sulfate/thiosulfate transporter subunit
	3046859	2354220	14593	C→A	SNP	n	G280V (GGT→GTT)	gcvP ←	Enzyme	glycine decarboxylase, PLP‑dependent, subunit (protein P) of glycine cleavage complex
	3177664	2451650	5583	Δ1 bp	SNP	n	coding (894/1482 nt)	tolC →	Transporter	transport channel
	4239241	3381944	254	T→C	SNP		intergenic (+244/‑255)	pgi → / → yjbE		glucosephosphate isomerase/hypothetical protein
